# Supplementary material for: Novel Derivatives of Eugenol as a New Class of PPARγ Agonists in Treating Inflammation: Design, Synthesis, SAR Analysis and In Vitro Anti-Inflammatory Activity
Source: Molecules. 2023 May 5;28(9):3899. doi: 10.3390/molecules28093899 (PMC10180488; doi:10.3390/molecules28093899)
Supplement: Supplementary file 1 [file molecules-28-03899-s001.zip]

Archive with 1 entries (1 files):
- molecules-2248337-supplementary.pdf
